# Supplementary material for: Computational Characterization of ncRNA Fragments in Various Tissues of the Brassica rapa Plant
Source: Noncoding RNA. 2017 Mar 24;3(2):17. doi: 10.3390/ncrna3020017 (PMC5831936; doi:10.3390/ncrna3020017)
Supplement: Supplementary file 1 [file ncrna-03-00017-s001.zip]

Archive with 6 entries (6 files):
- Figure S6_SuperViewer tRF.pdf
- Figure S7.pdf
- Figure S8 new.pdf
- Supplementary Figures_1-5.pdf
- Supplementary file 1.pdf
- Supplementary tables.pdf
